# Supplementary material for: Alloying Iron into Palladium Nanoparticles for an Efficient Catalyst in Acetylene Dicarbonylation
Source: Nanomaterials (Basel). 2022 Oct 28;12(21):3803. doi: 10.3390/nano12213803 (PMC9654269; doi:10.3390/nano12213803)
Supplement: Supplementary file 1 [file nanomaterials-12-03803-s001.zip]

Archive with 1 entries (1 files):
- nanomaterials-1928247-supplementary.pdf
